# Supplementary material for: Sex Differences in the Relationship between Personal, Psychological and Biochemical Factors with Blood Pressure in a Healthy Adult Mexican Population: A Cross-Sectional Study
Source: J Clin Med. 2024 Jan 10;13(2):378. doi: 10.3390/jcm13020378 (PMC10816435; doi:10.3390/jcm13020378)
Supplement: Supplementary file 1 [file jcm-13-00378-s001.zip]

Archive with 1 entries (1 files):
- jcm-2761012-supplementary.pdf
